# Supplementary material for: Micro and Nanoplastics and Obstetric Outcomes in Humans and Animals: A Systematic Review
Source: Int J Environ Res Public Health. 2026 May 19;23(5):672. doi: 10.3390/ijerph23050672 (PMC13205977; doi:10.3390/ijerph23050672)
Supplement: Supplementary file 1 [file ijerph-23-00672-s001.zip]

Archive with 1 entries (1 files):
- ijerph-4269808-supplementary.pdf
